# Supplementary material for: Comparative In Vitro Activity of Ceftolozane/Tazobactam against Clinical Isolates of Pseudomonas aeruginosa and Enterobacterales from Five Latin American Countries
Source: Antibiotics (Basel). 2022 Aug 13;11(8):1101. doi: 10.3390/antibiotics11081101 (PMC9405202; doi:10.3390/antibiotics11081101)
Supplement: Supplementary file 1 [file antibiotics-11-01101-s001.zip]

Archive with 1 entries (1 files):
- antibiotics-1838205-supplementary.xlsx
