# Supplementary material for: Comparative In Vitro Activity of Ceftolozane/Tazobactam against Clinical Isolates of Pseudomonas aeruginosa and Enterobacterales from Five Latin American Countries
Source: Antibiotics (Basel). 2022 Aug 13;11(8):1101. doi: 10.3390/antibiotics11081101 (PMC9405202; doi:10.3390/antibiotics11081101)
Supplement: Supplementary file 1 [file antibiotics-11-01101-s001.zip › antibiotics-1838205-supplementary.xlsx]

## Sheet: Supplemental Table S1
	Organisms	Total number of isolates		%	Argentina	Brazil	Chile	Colombia	Mexico
	Escherichia coli	1409		51.0507	160	20	347	813	69
	Klebsiella pneumoniae	610		22.1014	65	23	66	441	15
	Enterobacter cloacae	112		4.05797	3	22	17	59	11
	Klebsiella aerogenes	30		1.08696	1	2	4	23	0
	Serratia marcescens	91		3.2971	4	18	9	60	0
	Pseudomonas aeruginosa	508		18.4058	30	41	62	248	127
	Total # of isolates / country	2760		100	263	126	505	1644	222

## Sheet: Supplemental Table S2
							Percentage of susceptibility (%)
				Country	Organism	Number of isolates	C/T	CAZ	TZP	MEM	DOR	TGC	FOS
				Argentina	Escherichia coli	160	95.625	53.75	91.25	96.875	96.875	96.875	91.875
					ESBL non-CRE phenotype*	79	96.2025	15.1899	89.8734	100	100	98.7342	100
					Klebsiella pneumoniae	65	72.3077	52.3077	61.5385	89.2308	89.2308	93.8462	96.9231
					ESBL non-CRE phenotype*	26	73.0769	23.0769	46.1538	100	100	96.1538	96.1538
					Enterobacter cloacae complex	3	100	66.6667	33.3333	100	100	100	100
					ertapenem-susceptible	3	100	66.6667	33.3333	100	100	100	100
					cefotaxime-resistant; ertapenem-susceptible	1	100	0	0	100	100	100	100
					Klebsiella aerogenes	1	100	100	100	100	100	100	100
					ertapenem-susceptible	1	100	100	100	100	100	100	100
					cefotaxime-resistant; ertapenem-susceptible	0	NA	NA	NA	NA	NA	NA	NA
					Serratia marcescens	4	75	75	75	75	75	75	75
					ertapenem-susceptible	3	100	100	100	100	100	100	100
					cefotaxime-resistant; ertapenem-susceptible	1	100	100	100	100	100	100	100
				Brazil	Escherichia coli	20	80	70	80	75	80	90	100
					ESBL non-CRE phenotype*	6	100	66.6667	83.3333	100	100	100	100
					Klebsiella pneumoniae	23	26.087	4.34783	13.0435	21.7391	26.087	73.913	95.6522
					ESBL non-CRE phenotype*	4	100	0	50	100	100	100	100
					Enterobacter cloacae complex	22	72.7273	22.7273	54.5455	86.3636	90.9091	81.8182	77.2727
					ertapenem-susceptible	14	85.7143	35.7143	64.2857	100	100	85.7143	78.5714
					cefotaxime-resistant; ertapenem-susceptible	12	83.3333	25	58.3333	100	100	83.3333	75
					Klebsiella aerogenes	2	50	50	100	50	50	50	100
					ertapenem-susceptible	1	100	100	100	100	100	100	100
					cefotaxime-resistant; ertapenem-susceptible	0	NA	NA	NA	NA	NA	NA	NA
					Serratia marcescens	18	77.7778	61.1111	83.3333	88.8889	83.3333	100	100
					ertapenem-susceptible	16	87.5	68.75	93.75	100	93.75	87.5	100
					cefotaxime-resistant; ertapenem-susceptible	0	NA	NA	NA	NA	NA	NA	NA
				Chile	Escherichia coli	347	92.219	70.317	91.0663	96.5418	97.6945	94.5245	94.8127
					ESBL non-CRE phenotype*	143	94.4056	48.951	93.007	100	100	97.9021	93.007
					Klebsiella pneumoniae	66	69.697	43.9394	60.6061	83.3333	90.9091	93.9394	90.9091
					ESBL non-CRE phenotype*	30	73.3333	23.3333	60	100	100	90	93.3333
					Enterobacter cloacae complex	17	88.2353	76.4706	88.2353	100	100	94.1176	82.3529
					ertapenem-susceptible	15	93.3333	86.6667	93.3333	100	100	93.3333	80
					cefotaxime-resistant; ertapenem-susceptible	5	80	60	80	100	100	80	60
					Klebsiella aerogenes	4	100	100	100	100	100	100	100
					ertapenem-susceptible	4	100	100	100	100	100	100	100
					cefotaxime-resistant; ertapenem-susceptible	1	100	100	100	100	100	100	100
					Serratia marcescens	9	77.7778	66.6667	77.7778	88.8889	100	100	100
					ertapenem-susceptible	6	100	83.3333	100	100	100	100	100
					cefotaxime-resistant; ertapenem-susceptible	2	100	50	100	100	100	100	100
				Colombia	Escherichia coli	813	94.0959	79.3358	91.3899	95.08	95.326	96.064	94.0959
					ESBL non-CRE phenotype*	156	96.7949	33.3333	92.3077	64.1026	100	97.4359	83.9744
					Klebsiella pneumoniae	441	69.8413	52.381	61.678	76.1905	76.1905	91.1565	52.381
					ESBL non-CRE phenotype*	83	81.9277	20.4819	54.2169	100	100	97.5904	93.9759
					Enterobacter cloacae complex	59	55.9322	42.3729	49.1525	71.1864	69.4915	89.8305	74.5763
					ertapenem-susceptible	32	87.5	68.75	78.125	100	96.875	100	81.25
					cefotaxime-resistant; ertapenem-susceptible	13	69.2308	23.0769	38.4615	100	100	100	69.2308
					Klebsiella aerogenes	23	69.5652	60.8696	78.2609	82.6087	82.6087	91.3043	95.6522
					ertapenem-susceptible	16	87.5	81.25	93.75	100	100	100	100
					cefotaxime-resistant; ertapenem-susceptible	4	75	25	75	100	100	100	100
					Serratia marcescens	60	68.3333	61.6667	63.3333	73.3333	71.6667	76.6667	93.3333
					ertapenem-susceptible	39	92.3077	92.3077	87.1795	100	100	92.3077	100
					cefotaxime-resistant; ertapenem-susceptible	6	50	50	50	100	100	66.6667	100
				Mexico	Escherichia coli	69	85.5072	34.7826	73.913	97.1014	92.7536	95.6522	94.2029
					ESBL non-CRE phenotype*	41	90.2439	9.7561	75.6098	100	100	100	90.2439
					Klebsiella pneumoniae	15	80	66.6667	26.6667	86.6667	93.3333	100	100
					ESBL non-CRE phenotype*	10	90	70	30	90	100	100	100
					Enterobacter cloacae complex	11	27.2727	27.2727	9.09091	72.7273	81.8182	90.9091	100
					ertapenem-susceptible	7	42.8571	42.8571	14.2857	100	100	85.7143	100
					cefotaxime-resistant; ertapenem-susceptible	6	33.3333	33.3333	0	100	100	100	100
				* ceftriaxone-non-susceptible (MIC > 2 mg/L) and ertapenem-susceptible (MIC < 1 mg/L) were used as ESBL phenotype indicator.
